# Supplementary material for: Identification of New IκBα Complexes by an Iterative Experimental and Mathematical Modeling Approach
Source: PLoS Comput Biol. 2014 Mar 27;10(3):e1003528. doi: 10.1371/journal.pcbi.1003528 (PMC3967930; doi:10.1371/journal.pcbi.1003528)
Supplement: Dataset S1 — PottersWheel model file of model variant M_1. (TXT) [file pcbi.1003528.s001.txt]

function m = getModel()

m             = pwGetEmptyModel();

%meta information
m.ID          = 'model 1';
m.name        = 'M-1';
m.description = 'Based on model from Witt et al. (2012)';
m.authors     = {'Fabian Konrath'};
m.dates       = {'2013-07-19'};
m.type        = 'PW-2-2-0';

%relaxation time in s
m.tStart = -240*3600;
m.tPlotStart = -240*3600;

%state variables
m = pwAddX(m, 'ILR'     ,                  1, 'fix');	    %IL-1 receptor
m = pwAddX(m, 'ILRc'    ,                  0, 'fix',     0);%IL-1 receptor complex
m = pwAddX(m, 'IKKp'    ,                  0, 'fix',     0);%phosphorylated IKK
                              				    %unphosphorylated IKK can be calculated as (1-IKKp)
m = pwAddX(m, 'PP2A'    ,                  1, 'fix');	    %PP2A
m = pwAddX(m, 'PP2Ap'   ,                  0, 'fix',     0);%phosphorylated PP2A
m = pwAddX(m, 'IkBa'    ,                  0, 'fix',     0);%cytosolic free IkBa
m = pwAddX(m, 'IkBat'   ,                  0, 'fix',     0);%IkBa mRNA
m = pwAddX(m, 'NFkBn'   ,                  0, 'fix',     0);%nuclear NFkB
m = pwAddX(m, 'IkBan'   ,                  0, 'fix',     0);%nuclear, free IkBa
m = pwAddX(m, 'NFkBIkBa', 0.0672413793103448, 'fix',     0);%cytosolic NFkB:IkBa complex
m = pwAddX(m, 'SRCp'    ,                  0, 'fix',     0);%phosphorylated Src
							    %unphosphorylated Src can be calculated as (1-Srcp)
m = pwAddX(m, 'prot'    ,                  0, 'fix',     0);%protease


% ODEs
m = pwAddODE(m, 'ILR', '-ka*il1*ILR + (1-uv*uvinh)*(1-chx)*kilr - ILR*kilr');
m = pwAddODE(m, 'ILRc', 'ka*il1*ILR-ki*ILRc');
m = pwAddODE(m, 'IKKp', 'kp*ILRc*(1-IKKp) - kdp*PP2A*IKKp/(Km+IKKp)+kpconst*(1-IKKp)');
m = pwAddODE(m, 'IkBa', '-a2*(1-mg)*IKKp*IkBa+(1-chx)*(1-uv*uvinh)*c4a*IkBat - c5a*(1-mg)*IkBa - i1a*IkBa + e1a*IkBan - a4*prot*IkBa');
m = pwAddODE(m, 'NFkBn', 'kv*a3*IKKp*(1-mg)*NFkBIkBa - a1*IkBan*NFkBn + (1-mg)*c6a*kv*NFkBIkBa + kv*a5*prot*NFkBIkBa');
m = pwAddODE(m, 'IkBan', '-a1*IkBan*NFkBn + i1a*kv*IkBa-e1a*kv*IkBan');
m = pwAddODE(m, 'PP2A', '-kuv*uv*PP2A -ksrc*PP2A*SRCp + kppdp*PP2Ap');
m = pwAddODE(m, 'NFkBIkBa', '-a3*IKKp*(1-mg)*NFkBIkBa + (a1*IkBan*NFkBn)/kv - c6a*NFkBIkBa*(1-mg) - a5*prot*NFkBIkBa');
m = pwAddODE(m, 'PP2Ap', 'ksrc*PP2A*SRCp - kppdp*PP2Ap');
m = pwAddODE(m, 'SRCp', 'kova*(1-SRCp)*ova');
m = pwAddODE(m, 'IkBat', '(c1a*NFkBn + ktransk)*(1-ActD) - c3a*IkBat');
m = pwAddODE(m, 'prot', 'kprot*ova*(1-prot)');

%parameter values of M-1 fitted to all data except the IKK knock down experiment
%parameters	name	    initial value	 type  lower bound upper bound
m = pwAddK(m, 'kpconst', 1.9127607345451e-07 , 'global', 1e-10   , 0.0093  );
m = pwAddK(m, 'kilr'   , 1.7800758218683e-05 , 'global', 9.2e-06 , 2.78e-05);
m = pwAddK(m, 'ka'     , 7.37256721201026    , 'global', 0.0001  , 1000    );
m = pwAddK(m, 'ki'     , 0.0039549074498688  , 'global', 1e-07   , 1       );
m = pwAddK(m, 'kp'     , 0.094998027113637   , 'global', 1e-07   , 0.095   );
m = pwAddK(m, 'kdp'    , 0.000555615510000177, 'global', 1e-07   , 0.05    );
m = pwAddK(m, 'Km'     , 0.000630264363838999, 'global', 0.0001  , 10      );
m = pwAddK(m, 'kuv'    , 0.000314396527537227, 'global', 1e-07   , 1       );
m = pwAddK(m, 'i1a'    , 0.000669999975568422, 'global', 0.00019 , 0.00067 );
m = pwAddK(m, 'a1'     , 0.999592302953635   , 'global', 0.3     , 1       );
m = pwAddK(m, 'a2'     , 0.00850025889480458 , 'global', 1e-07   , 0.8     );
m = pwAddK(m, 'a3'     , 0.790632353578641   , 'global', 1e-07   , 0.8     );
m = pwAddK(m, 'c5a'    , 0.000578000004892979, 'global', 0.000578, 0.002   );
m = pwAddK(m, 'c3a'    , 0.00029663580914831 , 'global', 0.00026 , 0.00077 );
m = pwAddK(m, 'c1a'    , 5.54357264845031e-07, 'global', 1e-10   , 9.2e-07 );
m = pwAddK(m, 'c4a'    , 0.495902813177485   , 'global', 1e-07   , 0.5     );
m = pwAddK(m, 'uvinh'  , 0.879385020281216   , 'global', 1e-08   , 1       );
m = pwAddK(m, 'c6a'    , 3.14001208114028e-05, 'global', []      , 0.1     );
m = pwAddK(m, 'kv'     , 2.9                 , 'fix'   , 2.1     , 3.7     );
m = pwAddK(m, 'ie'     , 2                   , 'fix'   );
m = pwAddK(m, 'volume' , 2                   , 'fix'   );
m = pwAddK(m, 'numNFkB' , 60000               , 'fix'   );
m = pwAddK(m, 'ksrc'   , 0.00198634626135936 , 'global', 0.0001  , 0.1     );
m = pwAddK(m, 'kova'   , 0.00142822596928319 , 'global', 1e-08   , 0.1     );
m = pwAddK(m, 'ktransk', 1.55557008798416e-08, 'global', 1e-10   , 1e-07   );
m = pwAddK(m, 'kppdp'  , 0.00400100674441314 , 'global', 1e-06   , 0.01    );
m = pwAddK(m, 'kprot'  , 8.37170747968219e-07, 'global', 1e-08   , 1       );
m = pwAddK(m, 'a4'     , 0.120477243100522   , 'global', 1e-09   , 1       );
m = pwAddK(m, 'a5'     , 0.00231548063387398 , 'global', 1e-09   , 1       );

%default stimulations
m = pwAddU(m, 'il1' , 'steps', -1  , 0  );
m = pwAddU(m, 'uv'  , 'steps', -1  , 0  );
m = pwAddU(m, 'mg'  , 'steps', -1  , 0  );
m = pwAddU(m, 'chx' , 'steps', -1  , 0  );
m = pwAddU(m, 'ova' , 'steps', -1  , 0  );
m = pwAddU(m, 'ActD', 'steps', -1  , 0  );

%observables
m = pwAddY(m, 'scale_IkBaobs * (IkBa + NFkBIkBa + IkBan/kv)', 'IkBaobs');%total cellular IkBa
m = pwAddY(m, 'scale_IKK * IKKp','IKKobs');
m = pwAddY(m, 'scale_NFkB * NFkBn','NFkBnobs');
m = pwAddY(m, 'scale_IkBat * IkBat','IkBatobs');

%scaling parameters
m = pwAddS(m, 'scale_IKK'    , 0.974931052429653, 'global',  0.1,     100);
m = pwAddS(m, 'scale_IkBaobs',   7.5330073035917, 'global',  0.1,     100);
m = pwAddS(m, 'scale_NFkB'   ,  7.90540197498683,  'local',  0.1,     100);
m = pwAddS(m, 'scale_IkBat'  ,  16151.9482473992, 'global', 1000, 1000000);


%algebraic equations
m = pwAddA(m, 'NFkBIkBa', {  }, {'numNFkB','kv','volume'}, 'k1*(1+1/k2)/(6e5*k3)', 'startValueAssignment', [], [], [], [], [], [], 'species', 'cell');
m = pwAddA(m, 'e1a'     , {  }, {'i1a','ie'             }, 'k1/k2'               , []                    , [], [], [], [], [], [], 'parameter', 'cell');
