# Supplementary material for: Identification of New IκBα Complexes by an Iterative Experimental and Mathematical Modeling Approach
Source: PLoS Comput Biol. 2014 Mar 27;10(3):e1003528. doi: 10.1371/journal.pcbi.1003528 (PMC3967930; doi:10.1371/journal.pcbi.1003528)
Supplement: Dataset S2 — PottersWheel model file of model variant M_2. (TXT) [file pcbi.1003528.s002.txt]

function m = getModel()

m             = pwGetEmptyModel();

%meta information
m.ID          = 'model 2';
m.name        = 'M-1';
m.description = 'Based on model from Witt et al. (2012)';
m.authors     = {'Fabian Konrath'};
m.dates       = {'2013-07-19'};
m.type        = 'PW-2-2-0';

%relaxation time in s
m.tStart = -240*3600;
m.tPlotStart = -240*3600;

%state variables
m = pwAddX(m, 'ILR'     ,                  1, 'fix'   );       		%IL-1 receptor
m = pwAddX(m, 'ILRc'    ,                  0, 'fix'   ,     0);		%IL-1 receptor complex
m = pwAddX(m, 'IKK'     ,                  1, 'fix'   ,     0);		%IKK
m = pwAddX(m, 'IKKp'    ,                  0, 'fix'   ,     0);		%phosphorylated IKK
m = pwAddX(m, 'PP2A'    ,                  1, 'fix'   );       		%PP2A
m = pwAddX(m, 'PP2Ap'   ,                  0, 'fix'   ,     0);		%phosphorylated PP2A
m = pwAddX(m, 'IkBa'    ,                  0, 'fix'   ,     0);		%cytosolic free IkBa
m = pwAddX(m, 'IkBat'   ,                  0, 'fix'   ,     0);		%IkBa mRNA
m = pwAddX(m, 'NFkBn'   ,                  0, 'fix'   ,     0);		%nuclear NFkB
m = pwAddX(m, 'IkBan'   ,                  0, 'fix'   ,     0);		%nuclear, free IkBa
m = pwAddX(m, 'NFkBIkBa', 0.0672413793103448, 'fix'   ,     0);		%cytosolic NFkB:IkBa complex
m = pwAddX(m, 'SRCp'    ,                  0, 'fix'   ,     0);		%phosphorylated Src
							       		%unphosphorylated Src can be calculated as (1-Srcp)
m = pwAddX(m, 'prot'    ,                  0, 'fix'   ,     0);		%protease
m = pwAddX(m, 'IkBaComp',                  0, 'fix'   ,     0);		%cytosolic IkBa:Comp complex
m = pwAddX(m, 'Comp'    ,  0.149999999999996, 'global',  0.01,   0.15);	%components


%ODEs
m = pwAddODE(m, 'ILR', '-ka*il1*ILR+(1-uv*uvinh)*(1-chx)*kilr-ILR*kilr');
m = pwAddODE(m, 'ILRc', 'ka*il1*ILR-ki*ILRc');
m = pwAddODE(m, 'IKKp', 'kp*ILRc*IKK - kdp*PP2A*IKKp/(Km+IKKp) + kpconst*IKK');
m = pwAddODE(m, 'IKK', '-kp*ILRc*IKK + kdp*PP2A*IKKp/(Km+IKKp) - kpconst*IKK');
m = pwAddODE(m, 'PP2A', '-kuv*uv*PP2A -ksrc*PP2A*SRCp + kppdp*PP2Ap');
m = pwAddODE(m, 'PP2Ap', 'ksrc*PP2A*SRCp - kppdp*PP2Ap');
m = pwAddODE(m, 'SRCp', 'kova*(1-SRCp)*ova');
m = pwAddODE(m, 'IkBat', '(c1a*NFkBn + ktransk)*(1-ActD) - c3a*IkBat');
m = pwAddODE(m, 'prot', 'ova*kprot*(1-prot)');
m = pwAddODE(m, 'IkBaComp', 'ap1*IkBa*Comp - ap11*IkBaComp - p2*prot*IkBaComp - p1*IkBaComp*IKKp*(1-mg)');
m = pwAddODE(m, 'Comp', '-ap1*IkBa*Comp + ap11*IkBaComp + p2*prot*IkBaComp + p1*IkBaComp*IKKp*(1-mg)');
m = pwAddODE(m, 'NFkBIkBa', '-a3*(1-mg)*IKKp*NFkBIkBa + (a1*IkBan*NFkBn)/kv - c6a*NFkBIkBa*(1-mg)');
m = pwAddODE(m, 'NFkBn', 'kv*a3*(1-mg)*IKKp*NFkBIkBa - a1*IkBan*NFkBn + kv*c6a*NFkBIkBa*(1-mg)');
m = pwAddODE(m, 'IkBa', '-a2*(1-mg)*IKKp*IkBa + (1-chx)*(1-uv*uvinh)*c4a*IkBat - c5a*(1-mg)*IkBa - i1a*IkBa + e1a*IkBan - ap1*IkBa*Comp + ap11*IkBaComp- a4*prot*IkBa');
m = pwAddODE(m, 'IkBan', '-a1*IkBan*NFkBn + i1a*kv*IkBa-e1a*kv*IkBan');

%parameter values of M-2 fitted to all data
%parameters	name	    initial value	 type  lower bound upper bound
m = pwAddK(m, 'kpconst', 3.53710314241347e-07, 'global', 1e-10   , 0.0093  );
m = pwAddK(m, 'kilr'   , 1.66321895311037e-05, 'global', 9.2e-06 , 2.78e-05);
m = pwAddK(m, 'ka'     , 6.99809929591458    , 'global', 0.0001  , 1000    );
m = pwAddK(m, 'ki'     , 0.00360744427914447 , 'global', 1e-07   , 1       );
m = pwAddK(m, 'kp'     , 0.0948591120370662  , 'global', 1e-07   , 0.095   );
m = pwAddK(m, 'kdp'    , 0.000621965431117445, 'global', 1e-07   , 0.05    );
m = pwAddK(m, 'Km'     , 0.000788542494596167, 'global', 0.0001  , 10      );
m = pwAddK(m, 'kuv'    , 0.00032113045017573 , 'global', 1e-07   , 1       );
m = pwAddK(m, 'i1a'    , 0.000610034160646287, 'global', 0.00019 , 0.00067 );
m = pwAddK(m, 'a1'     , 0.999999999999972   , 'global', 0.3     , 1       );
m = pwAddK(m, 'a2'     , 0.00527872459277954 , 'global', 1e-07   , 0.8     );
m = pwAddK(m, 'a3'     , 0.799880324064696   , 'global', 1e-07   , 0.8     );
m = pwAddK(m, 'c5a'    , 0.000578000006743998, 'global', 0.000578, 0.002   );
m = pwAddK(m, 'c3a'    , 0.000260000015279268, 'global', 0.00026 , 0.00077 );
m = pwAddK(m, 'c1a'    , 9.19999999999976e-07, 'global', 1e-10   , 9.2e-07 );
m = pwAddK(m, 'c4a'    , 0.499999999999985   , 'global', 1e-07   , 0.5     );
m = pwAddK(m, 'uvinh'  , 0.861334432308561   , 'global', 1e-08   , 1       );
m = pwAddK(m, 'c6a'    , 4.50161411318158e-05, 'global', []      , 0.1     );
m = pwAddK(m, 'kv'     , 2.9                 , 'fix'   , 2.1     , 3.7     );
m = pwAddK(m, 'ie'     , 2                   , 'fix'   );
m = pwAddK(m, 'volume' , 2                   , 'fix'   );
m = pwAddK(m, 'numNFkB' , 60000               , 'fix'   );
m = pwAddK(m, 'ksrc'   , 0.046180453337907   , 'global', 1e-06   , 0.1     );
m = pwAddK(m, 'kova'   , 1.83532587063595e-06, 'global', 1e-08   , 0.1     );
m = pwAddK(m, 'kppdp'  , 0.00160451039475299 , 'global', 1e-06   , 0.01    );
m = pwAddK(m, 'kprot'  , 5.79160097053678e-08, 'global', 1e-09   , 0.1     );
m = pwAddK(m, 'ktransk', 9.9999999999997e-09 , 'global', 1e-09   , 1e-08   );
m = pwAddK(m, 'ap1'    , 0.0143735500402157  , 'global', 0.0001  , 1       );
m = pwAddK(m, 'ap11'   , 0.000131268371112451, 'global', 1e-09   , 0.001   );
m = pwAddK(m, 'p1'     , 0.408777776152492   , 'global', 1e-06   , 1       );
m = pwAddK(m, 'a4'     , 4.09791179579074e-09, 'global', 1e-09   , 1       );
m = pwAddK(m, 'p2'     , 0.838029901800594   , 'global', 1e-08   , 1       );

%default stimulations
m = pwAddU(m, 'il1'  , 'steps', -1  , 0  );
m = pwAddU(m, 'uv'   , 'steps', -1  , 0  );
m = pwAddU(m, 'mg'   , 'steps', -1  , 0  );
m = pwAddU(m, 'chx'  , 'steps', -1  , 0  );
m = pwAddU(m, 'ova'  , 'steps', -1  , 0  );
m = pwAddU(m, 'ActD' , 'steps', -1  , 0  );
m = pwAddU(m, 'siIKK', 'steps', -1  , 0  );

%observables
m = pwAddY(m, 'scale_IkBaobs * (IkBa + NFkBIkBa + IkBan/kv + IkBaComp)','IkBaobs');%total cellular IkBa
m = pwAddY(m, 'scale_IKK * IKKp','IKKobs');
m = pwAddY(m, 'scale_NFkB * NFkBn','NFkBnobs');
m = pwAddY(m, 'scale_IkBat * IkBat','IkBatobs');

%scaling parameters
m = pwAddS(m, 'scale_IKK'    , 0.975717160666404, 'global',  0.1,     100);
m = pwAddS(m, 'scale_IkBaobs',  4.33551587253348, 'global',  0.1,     100);
m = pwAddS(m, 'scale_NFkB'   ,  8.20173206546396,  'local',  0.1,     100);
m = pwAddS(m, 'scale_IkBat'  ,  21803.1087129326, 'global', 1000, 1000000);


%algebraic equations
m = pwAddA(m, 'NFkBIkBa', {  }, {'numNFkB','kv','volume'}, 'k1*(1+1/k2)/(6e5*k3)', 'startValueAssignment', [], [], [], [], [], [], 'species', 'cell');
m = pwAddA(m, 'e1a'     , {  }, {'i1a','ie'             }, 'k1/k2'               , []                    , [], [], [], [], [], [], 'parameter', 'cell');
m = pwAddA(m, 'IKK'     , {  }, {'siIKK'                }, '(1-k1)'              , 'startValueAssignment', [], [], [], [], [], [], 'species', 'cell');
