# Supplementary material for: Identification of New IκBα Complexes by an Iterative Experimental and Mathematical Modeling Approach
Source: PLoS Comput Biol. 2014 Mar 27;10(3):e1003528. doi: 10.1371/journal.pcbi.1003528 (PMC3967930; doi:10.1371/journal.pcbi.1003528)
Supplement: Dataset S3 — PottersWheel model file of model variant M_3. (TXT) [file pcbi.1003528.s003.txt]

function m = getModel()

m             = pwGetEmptyModel();

%meta information
m.ID          = 'model 3';
m.name        = 'M-3';
m.description = 'Based on model from Witt et al. (2012)';
m.authors     = {'Fabian Konrath'};
m.dates       = {'2013-07-19'};
m.type        = 'PW-2-2-0';

%relaxation time in s
m.tStart = -240*3600;
m.tPlotStart = -240*3600;

%state variables
m = pwAddX(m, 'ILR'         ,                  1, 'fix',    [],     [],   [], 'default');%IL-1 receptor
m = pwAddX(m, 'ILRc'        ,                  0, 'fix',     0,     [],   [], 'default');%IL-1 receptor complex
m = pwAddX(m, 'IKK'         ,   1.75643318061764, 'fix',     0);			 %IKK
m = pwAddX(m, 'IKKp'        ,                  0, 'fix',     0,     [],   [], 'default');%phosphorylated IKK
m = pwAddX(m, 'PP2A'        ,                  1, 'fix',    [],     [],   [], 'default');%PP2A
m = pwAddX(m, 'PP2Ap'       ,                  0, 'fix',     0,     [],   [], 'default');%phosphorylated PP2A
m = pwAddX(m, 'IkBa'        ,                  0, 'fix',     0,     [],   [], 'default');%cytosolic free IkBa
m = pwAddX(m, 'IkBat'       ,                  0, 'fix',     0,     [],   [], 'default');%IkBa mRNA
m = pwAddX(m, 'NFkBn'       ,                  0, 'fix',     0,     [],   [], 'default');%nuclear NFkB
m = pwAddX(m, 'IkBan'       ,                  0, 'fix',     0,     [],   [], 'default');%nuclear, free IkBa
m = pwAddX(m, 'NFkBIkBa'    , 0.0672413793103448, 'fix',     0);			 %cytosolic NFkB:IkBa complex
m = pwAddX(m, 'SRCp'        ,                  0, 'fix',     0,     [],   [], 'default');%phosphorylated Src
							       				 %unphosphorylated Src can be calculated as (1-Srcp)
m = pwAddX(m, 'prot'        ,                  0, 'fix',     0,     [],   [], 'default');%protease
m = pwAddX(m, 'IkBaIKK'     ,                  0, 'fix',     0,     [],   [], 'default');%IkBa:IKK complex
m = pwAddX(m, 'IkBaIKKp'    ,                  0, 'fix',     0,     [],   [], 'default');%IkBa:IKKp complex
m = pwAddX(m, 'NFkBIkBaIKK' ,                  0, 'fix',     0,     [],   [], 'default');%NFkB:IkBa:IKK complex
m = pwAddX(m, 'NFkBIkBaIKKp',                  0, 'fix',     0,     [],   [], 'default');%NFkB:IkBa:IKKp complex

%ODEs
m = pwAddODE(m, 'ILR', '-ka*il1*ILR+(1-uv*uvinh)*(1-chx)*kilr-ILR*kilr');
m = pwAddODE(m, 'ILRc', 'ka*il1*ILR-ki*ILRc');
m = pwAddODE(m, 'IKKp', 'kp*ILRc*IKK - kdp*PP2A*IKKp/(Km+IKKp) + kpconst*IKK - ap1*IKKp*IkBa + ap11*IkBaIKKp - ap2*IKKp*NFkBIkBa + ap22*NFkBIkBaIKKp + a2*IkBaIKKp*(1-mg) + a3*NFkBIkBaIKKp*(1-mg)');
m = pwAddODE(m, 'IKK', '-kp*ILRc*IKK + kdp*PP2A*IKKp/(Km+IKKp) - kpconst*IKK - ap3*IkBa*IKK - ap4*IKK*NFkBIkBa + ap33*IkBaIKK + ap44*NFkBIkBaIKK + p1*prot*IkBaIKK');
m = pwAddODE(m, 'IkBaIKKp', 'ap1*IkBa*IKKp - ap11*IkBaIKKp + kp*ILRc*IkBaIKK - a2*IkBaIKKp*(1-mg) - kdp*PP2A*IkBaIKKp/(Km+IkBaIKKp) + kpconst*IkBaIKK');
m = pwAddODE(m, 'IkBaIKK', 'ap3*IkBa*IKK - ap33*IkBaIKK - kp*ILRc*IkBaIKK + kdp*PP2A*IkBaIKKp/(Km+IkBaIKKp) - p1*prot*IkBaIKK - kpconst*IkBaIKK');
m = pwAddODE(m, 'NFkBIkBaIKKp', 'ap2*IKKp*NFkBIkBa - ap22*NFkBIkBaIKKp - a3*NFkBIkBaIKKp*(1-mg) + kp*ILRc*NFkBIkBaIKK - kdp*PP2A*NFkBIkBaIKKp/(Km+NFkBIkBaIKKp) + kpconst*NFkBIkBaIKK');
m = pwAddODE(m, 'NFkBIkBaIKK', 'ap4*IKK*NFkBIkBa - ap44*NFkBIkBaIKK - kp*ILRc*NFkBIkBaIKK + kdp*PP2A*NFkBIkBaIKKp/(Km+NFkBIkBaIKKp) - kpconst*NFkBIkBaIKK');
m = pwAddODE(m, 'PP2A', '-kuv*uv*PP2A -ksrc*PP2A*SRCp + kppdp*PP2Ap');
m = pwAddODE(m, 'PP2Ap', 'ksrc*PP2A*SRCp - kppdp*PP2Ap');
m = pwAddODE(m, 'SRCp', 'kova*(1-SRCp)*ova');
m = pwAddODE(m, 'IkBat', 'c1a*NFkBn*(1-ActD) - c3a*IkBat');
m = pwAddODE(m, 'prot', 'ova*kprot*(1 - prot)');
m = pwAddODE(m, 'NFkBIkBa', '- ap2*IKKp*NFkBIkBa + ap22*NFkBIkBaIKKp - ap4*IKK*NFkBIkBa + ap44*NFkBIkBaIKK + (a1*IkBan*NFkBn)/kv - c6a*NFkBIkBa*(1-mg)');
m = pwAddODE(m, 'NFkBn', 'kv*a3*NFkBIkBaIKKp*(1-mg) - a1*IkBan*NFkBn + kv*c6a*NFkBIkBa*(1-mg)');
m = pwAddODE(m, 'IkBa', '-ap3*IKK*IkBa - ap1*IKKp*IkBa + ap11*IkBaIKKp + ap33*IkBaIKK + (1-chx)*(1-uv*uvinh)*c4a*IkBat - c5a*(1-mg)*IkBa - i1a*IkBa + e1a*IkBan - a4*prot*IkBa');
m = pwAddODE(m, 'IkBan', '-a1*IkBan*NFkBn + i1a*kv*IkBa-e1a*kv*IkBan');

%parameter values of M-3 fitted to all data
%parameters	name	    initial value	 type  lower bound upper bound
m = pwAddK(m, 'kpconst' , 6.35201911541183e-05, 'global', 1e-10   , 0.0093  );
m = pwAddK(m, 'kilr'    , 9.74131918988384e-06, 'global', 9.2e-06 , 2.78e-05);
m = pwAddK(m, 'ka'      , 8.38162398802182    , 'global', 0.0001  , 1000    );
m = pwAddK(m, 'ki'      , 0.00376710104754974 , 'global', 1e-07   , 1       );
m = pwAddK(m, 'kp'      , 0.0949694750155178  , 'global', 1e-07   , 0.095   );
m = pwAddK(m, 'kdp'     , 0.000113105429616999, 'global', 1e-07   , 0.05    );
m = pwAddK(m, 'Km'      , 0.00119791938293065 , 'global', 0.0001  , 10      );
m = pwAddK(m, 'kuv'     , 0.000216207664945207, 'global', 1e-07   , 1       );
m = pwAddK(m, 'i1a'     , 0.000669996429879998, 'global', 0.00019 , 0.00067 );
m = pwAddK(m, 'a1'      , 0.999918498043462   , 'global', 0.3     , 1       );
m = pwAddK(m, 'a2'      , 0.799795820940991   , 'global', 1e-07   , 0.8     );
m = pwAddK(m, 'a3'      , 0.00782978818926085 , 'global', 1e-07   , 0.8     );
m = pwAddK(m, 'c5a'     , 0.000848055290047501, 'global', 0.000578, 0.002   );
m = pwAddK(m, 'c3a'     , 0.000266282070229679, 'global', 0.00026 , 0.00077 );
m = pwAddK(m, 'c1a'     , 9.19999247157591e-07, 'global', 1e-10   , 9.2e-07 );
m = pwAddK(m, 'c4a'     , 0.499996284468617   , 'global', 1e-07   , 0.5     );
m = pwAddK(m, 'uvinh'   , 0.857901260602081   , 'global', 1e-08   , 1       );
m = pwAddK(m, 'c6a'     , 0.0709314975281882  , 'global', []      , 0.1     );
m = pwAddK(m, 'kv'      , 2.9                 , 'fix'   , 2.1     , 3.7     );
m = pwAddK(m, 'ie'      , 2                   , 'fix'   );
m = pwAddK(m, 'volume'  , 2                   , 'fix'   );
m = pwAddK(m, 'numNFkB' , 60000               , 'fix'   );
m = pwAddK(m, 'ksrc'    , 0.000489126978691699, 'global', 1e-06   , 0.1     );
m = pwAddK(m, 'kova'    , 7.52445874361772e-05, 'global', 1e-06   , 0.1     );
m = pwAddK(m, 'kppdp'   , 0.000388754324591471, 'global', 1e-06   , 0.01    );
m = pwAddK(m, 'kprot'   , 3.76345593966473e-07, 'global', 1e-09   , 0.1     );
m = pwAddK(m, 'ap1'     , 0.999265509697195   , 'global', 0.0001  , 1       );
m = pwAddK(m, 'ap2'     , 0.00608149422898476 , 'global', 0.0001  , 1       );
m = pwAddK(m, 'ap3'     , 0.0342397718955931  , 'global', 0.0001  , 1       );
m = pwAddK(m, 'ap4'     , 0.999904248274036   , 'global', 0.0001  , 1       );
m = pwAddK(m, 'ap11'    , 1.53639483483781e-08, 'global', 1e-09   , 0.0001  );
m = pwAddK(m, 'ap22'    , 2.19832095116352e-09, 'global', 1e-09   , 0.0001  );
m = pwAddK(m, 'ap33'    , 4.0188538282616e-09 , 'global', 1e-09   , 0.0001  );
m = pwAddK(m, 'ap44'    , 4.11513348426591e-05, 'global', 1e-09   , 0.0001  );
m = pwAddK(m, 'a4'      , 0.935270391126779   , 'global', 1e-09   , 1       );
m = pwAddK(m, 'p1'      , 0.0273317662294652  , 'global', 1e-09   , 1       );
m = pwAddK(m, 'IKKstart', 0.260868957935278   , 'global', 0.2     , 2       );

%default stimulations
m = pwAddU(m, 'il1'  , 'steps', -1  , 0  , 'default');
m = pwAddU(m, 'uv'   , 'steps', -1  , 0  , 'default');
m = pwAddU(m, 'mg'   , 'steps', -1  , 0  , 'default');
m = pwAddU(m, 'chx'  , 'steps', -1  , 0  , 'default');
m = pwAddU(m, 'ova'  , 'steps', -1  , 0  , 'default');
m = pwAddU(m, 'ActD' , 'steps', -1  , 0  , 'default');
m = pwAddU(m, 'siIKK', 'steps', -1  , 0  , 'default');

%observables
m = pwAddY(m, 'scale_IkBaobs * (IkBa + NFkBIkBa + IkBan/kv + IkBaIKK + IkBaIKKp + NFkBIkBaIKK + NFkBIkBaIKKp)', 'IkBaobs' );%total cellular IkBa
m = pwAddY(m, 'scale_IKK * (IKKp + IkBaIKKp + NFkBIkBaIKKp)','IKKobs');
m = pwAddY(m, 'scale_NFkB * NFkBn','NFkBnobs');
m = pwAddY(m, 'scale_IkBat * IkBat','IkBatobs');

%scaling parameters
m = pwAddS(m, 'scale_IKK'    , 3.62654572935408, 'global',  0.1,     100);
m = pwAddS(m, 'scale_IkBaobs', 3.76764781704219, 'global',  0.1,     100);
m = pwAddS(m, 'scale_NFkB'   , 7.68966780636906,  'local',  0.1,     100);
m = pwAddS(m, 'scale_IkBat'  , 10672.6948261688, 'global', 1000, 1000000);


%algebraic equations
m = pwAddA(m, 'e1a'     , {  }, {'i1a','ie'             }, 'k1/k2'               , []                    , [], [], [], [], [], [], 'parameter', 'default');
m = pwAddA(m, 'IKK'     , {  }, {'IKKstart','siIKK'     }, 'k1*(1-k2)'           , 'startValueAssignment', [], [], [], [], [], [], 'species', 'default');
m = pwAddA(m, 'NFkBIkBa', {  }, {'numNFkB','kv','volume'}, 'k1*(1+1/k2)/(6e5*k3)', 'startValueAssignment', [], [], [], [], [], [], 'species', 'default');
